# Supplementary material for: Need for a standardized protocol for stress echocardiography in provoking subaortic and valvular gradient in various cardiac conditions
Source: Cardiovasc Ultrasound. 2014 Jul 14;12:26. doi: 10.1186/1476-7120-12-26 (PMC4112906; doi:10.1186/1476-7120-12-26)
Supplement: Additional file 2 — Apical four-chamber view obtained in apical window at peak exercise in the same patient with SAM causing severe obstruction. [file 1476-7120-12-26-S2.zip]

Archive with 1 entries (1 files):
- 1657532731276433_add2.avi
